# Supplementary material for: The relationship between body mass and field metabolic rate among individual birds and mammals
Source: J Anim Ecol. 2013 May 23;82(5):1009–20. doi: 10.1111/1365-2656.12086 (PMC3840704; doi:10.1111/1365-2656.12086)
Supplement: Appendix S5 — Database of individual FMR and body mass measurements. [file jane0082-1009-sd2.csv]

Class	Order	Family	Genus	Species	Study	M (kg)	FMR (kJ / day)
Mammalia	Carnivora	Odobenidae	Odobenus	rosmarus	Acquarone et al 2006	1370	345000
Mammalia	Carnivora	Odobenidae	Odobenus	rosmarus	Acquarone et al 2006	1250	417400
Aves	Procellariiformes	Diomedeidae	Diomedea	exulans	Adams et al 1986	7.4	3100
Aves	Procellariiformes	Diomedeidae	Diomedea	exulans	Adams et al 1986	6.95	2898
Aves	Procellariiformes	Diomedeidae	Diomedea	exulans	Adams et al 1986	8.9	3528
Aves	Procellariiformes	Diomedeidae	Diomedea	exulans	Adams et al 1986	9.6	3881
This is an abridged version of the datafile
The complete datafile of 1,498 points will be submitted on acceptance
